# Supplementary material for: Is Biochar from the Torrefaction of Sewage Sludge Hazardous Waste?
Source: Materials (Basel). 2020 Aug 11;13(16):3544. doi: 10.3390/ma13163544 (PMC7475805; doi:10.3390/ma13163544)
Supplement: Supplementary file 1 [file materials-13-03544-s001.zip]

Archive with 1 entries (1 files):
- materials-863565-supplementary.xlsx
