# Supplementary material for: Is Biochar from the Torrefaction of Sewage Sludge Hazardous Waste?
Source: Materials (Basel). 2020 Aug 11;13(16):3544. doi: 10.3390/ma13163544 (PMC7475805; doi:10.3390/ma13163544)
Supplement: Supplementary file 1 [file materials-13-03544-s001.zip › materials-863565-supplementary.xlsx]

## Sheet: Read me
This file contains data of heavy metal content is a solid sample, as well as ions concentration in water extract from raw and torrefied sewage sludge. First “Read me” sheet is a guide on how to read the data with short information on research matrix. The second spreadsheet (“Heavy metals ”) contains raw data from heavy metals concentration in solid samples. The third spreadsheet "Hydrophobicity",…
											Residence time, min	Temperature, oC
												200	220	240	260	280	300
											20	5	5	5	5	5	5
											40	5	5	5	5	5	5
											60	5	5	5	5	5	5

## Sheet: Heavy metals
Temperature, oC	Residence time, min	Nr. of repetition	Cu, mg·kg-1	Mn, mg·kg-1	Cd, mg·kg-1	Pb, mg·kg-1	Zn, mg·kg-1	Cr, mg·kg-1	Ni, mg·kg-1
Raw SS	Raw SS	1	27.81	109.63	8.95	59.9	198.59	3.06	13.31
Raw SS	Raw SS	2	27.83	113.33	8.63	51.12	194.54	5.99	7.08
Raw SS	Raw SS	3	30	115.63	7.95	48.79	197.85	5.37	10.9
Raw SS	Raw SS	4	42.23	120.12	9.1	82.76	257.17	2.58	13.09
Raw SS	Raw SS	5	39.79	144.11	5.6	117.62	214.78	2.01	9.53
200	20	1	32.01	102.2	4.75	33.27	192.74	2.64	9.91
200	20	2	30.57	108.21	5.5	34.71	195.42	2.39	10.39
200	20	3	25.1	90.54	4.86	28.32	168.13	2.02	8.21
200	20	4	56.33	142.3	11.08	157.87	287.56	2.33	12.35
200	20	5	52.13	142.7	11.66	184.58	278.6	1.99	12.68
220	20	1	31.43	121.23	9.77	73.21	250.21	4.94	11.62
220	20	2	29.24	118.06	9.18	54.83	208.01	7.48	11.59
220	20	3	27.43	113.61	8.16	44.89	197.77	9.71	10.78
220	20	4	35.72	128.4	9.32	78.58	226.37	4.62	11.7
220	20	5	43.05	140.12	10.94	118.2	258.69	2.24	12.8
240	20	1	27.67	132.72	13.69	84.93	215.44	2.12	13.19
240	20	2	26.72	129.12	12.8	66.41	228.44	22.75	12.87
240	20	3	27.32	126.54	9.48	50.14	199.09	11.68	11.66
240	20	4	34.11	154.19	11.85	77.98	250.73	2.44	14.58
240	20	5	29.64	121.3	9.15	52.37	217.87	2.23	11.58
260	20	1	28.95	117.46	7.46	53.15	197.9	2.76	16.89
260	20	2	33.84	129.8	7.17	42.88	216.46	2.32	14.12
260	20	3	31.75	115.52	6.91	42.47	212.37	2.85	14.41
260	20	4	66.95	170.68	8.6	73.96	499.9	3.93	18.66
260	20	5	45.93	134.88	7.86	57.5	268.58	1.57	10.99
280	20	1	35.33	125.82	12.22	86.08	207.3	5.84	17.35
280	20	2	35.43	136.95	8.58	64.92	225.74	2.13	11.79
280	20	3	52.78	186.82	10.46	56.76	324.5	7.52	0
280	20	4	28.55	108.13	6.02	33.91	201.41	1.77	9.38
280	20	5	31.92	125.1	7.22	41.72	211.82	3.28	15.38
300	20	1	25.37	123.39	11.14	64.3	204.03	1.88	12.55
300	20	2	27.72	125.07	11.25	59.63	208.6	2.46	12.33
300	20	3	27.13	121.1	12.56	79.23	202.66	1.6	14.81
300	20	4	56.81	154.22	13.16	321.15	295.61	1.92	12.58
300	20	5	56.81	154.22	13.16	321.15	295.61	1.92	12.58
200	40	1	7.67	27.59	4.02	34.25	44.35	1.91	2.98
200	40	2	23.55	116.41	12.64	63.11	193.56	1.55	11.51
200	40	3	33.75	136.62	9.59	59.52	220.38	1.36	11.05
200	40	4	34.62	122.06	6.95	53.29	213.95	2.29	14.89
200	40	5	28.75	119.83	8.92	56.01	199.07	2.11	13.04
220	40	1	24.23	24.23	2.21	18.86	145.32	1.35	6.21
220	40	2	37.51	121.23	5.47	40.21	229.1	1.56	12.51
220	40	3	32.46	118.92	7.41	44.12	213.98	2.93	13.7
220	40	4	92	179.13	4.82	26.91	374.1	3.57	15.28
220	40	5	59.54	153.01	11.22	358.2	300.84	2.39	12.85
240	40	1	36.67	114.56	7.21	137.85	217.92	5.79	13.99
240	40	2	26.47	86.66	3.04	19.29	161.1	0.95	8.52
240	40	3	32.93	109.64	3.98	35.45	205.18	2.61	10.87
240	40	4	31.24	116.8	7.74	53.18	201.47	2.78	11.5
240	40	5	36.28	127.3	7.53	58.3	222.89	3.16	16.83
260	40	1	50.05	145.24	9.01	59.77	390.17	6.64	16.42
260	40	2	45.91	114.87	2.67	91.93	317.79	3.46	8.87
260	40	3	31.8	115.66	7.96	44.78	211.71	1.42	15.79
260	40	4	61.53	163.14	10.27	64.85	431.17	4.93	17.48
260	40	5	52.24	143.27	8.32	66.17	388.32	4.05	18.26
280	40	1	38.74	116.28	10.44	76.86	391.76	5.86	15.23
280	40	2	42.94	90.18	6.29	50.48	209.56	2.78	13.57
280	40	3	32.61	87.43	7.46	48.12	408.65	5.47	11.85
280	40	4	46.27	164.86	10.95	188.94	328.14	3.08	16.4
280	40	5	41.49	146.7	12.27	274.03	297.4	2.37	12.98
300	40	1	40.08	123.6	5.38	43.05	259.77	4.8	10.8
300	40	2	30.56	105.85	4.5	26.18	208.67	2.64	12.04
300	40	3	47.79	134.24	9.65	93.33	288.45	1.86	11.88
300	40	4	46.14	133.9	10.61	78.56	277.37	2.18	13.43
300	40	5	48.69	144.81	8.42	73.15	292.94	1.66	12.93
200	60	1	32.33	91.44	3.23	67.8	212.53	3	8.8
200	60	2	25.53	77.66	3.36	19.84	160.96	1.95	8.69
200	60	3	39.82	122.23	10.18	71.02	226.88	0.76	13.94
200	60	4	41.21	126.72	8.22	66.5	244.4	0.68	10.94
200	60	5	39.36	124.92	8.46	52.23	239.56	0.37	11.48
220	60	1	32.58	121.18	9.73	65.6	207.85	3.79	13.3
220	60	2	24.92	92.64	6.65	39.72	160.41	1.99	14.46
220	60	3	51.22	142.68	11.47	100.11	266.61	2.72	14.87
220	60	4	40.18	120.92	10.65	89.18	232.62	1.18	12.46
220	60	5	42.2	128.22	9.32	64.82	255.6	0.51	10.13
240	60	1	78.52	184.06	1.34	16.34	294.95	4.46	10.49
240	60	2	40.5	121.38	3.57	32.95	249.13	2.98	8.87
240	60	3	32.77	113.28	5.42	31.11	211.81	2.31	10.59
240	60	4	45.95	138.71	10.01	60.17	261.98	1.29	12.53
240	60	5	44.98	150.1	9.59	73.61	275.05	1.92	12.33
260	60	1	32.45	95.66	2.53	19.83	206.76	1.66	6.9
260	60	2	22.52	66.78	1.8	16.07	136.72	0.56	4.49
260	60	3	37.58	107.85	2.75	18.11	229.62	0.76	7.94
260	60	4	29.31	112.78	7.34	41	206.39	2.48	9.15
260	60	5	36.85	132.96	7.46	47.65	252.54	3.25	10.39
280	60	1	43.37	129.17	3.51	25.95	249.49	3.11	8.86
280	60	2	35.29	107.14	2.2	15.88	240.76	0.55	7.04
280	60	3	41.71	133.12	8.49	69.2	261.06	0.38	12.1
280	60	4	44.94	137.7	8.09	65.42	261.59	0.44	12.11
280	60	5	52.97	159.74	6.62	57.76	315.03	0.98	12.14
300	60	1	40.16	122.39	3.65	23.83	246.11	1.45	7.75
300	60	2	36.17	116.87	4.25	29.46	234.47	1.43	8.64
300	60	3	40.1	133.16	4.53	29.62	261.95	1.39	9
300	60	4	25.37	123.39	11.14	64.3	204.03	1.88	12.55
300	60	5	37.65	130.24	5.44	34.82	232.28	2.24	12.68

## Sheet: Hydrophobicity
Temperature, oC	Residence time, min	Nr. of repetition	Water drop penetration time, s
Raw SS	Raw SS	1	80
Raw SS	Raw SS	2	65
Raw SS	Raw SS	3	81
Raw SS	Raw SS	4	108
Raw SS	Raw SS	5	85
200	20	1	238
200	20	2	197
200	20	3	248
200	20	4	188
200	20	5	238
220	20	1	324
220	20	2	294
220	20	3	372
220	20	4	348
220	20	5	360
240	20	1	534
240	20	2	483
240	20	3	527
240	20	4	459
240	20	5	493
260	20	1	603
260	20	2	503
260	20	3	603
260	20	4	573
260	20	5	512
280	20	1	706
280	20	2	688
280	20	3	787
280	20	4	728
280	20	5	815
300	20	1	>3600
300	20	2	>3600
300	20	3	>3600
300	20	4	>3600
300	20	5	>3600
200	40	1	312
200	40	2	317
200	40	3	382
200	40	4	338
200	40	5	352
220	40	1	393
220	40	2	489
220	40	3	418
220	40	4	412
220	40	5	459
240	40	1	532
240	40	2	489
240	40	3	524
240	40	4	541
240	40	5	589
260	40	1	1217
260	40	2	1792
260	40	3	1751
260	40	4	1326
260	40	5	1323
280	40	1	>3600
280	40	2	>3600
280	40	3	>3600
280	40	4	>3600
280	40	5	>3600
300	40	1	>3600
300	40	2	>3600
300	40	3	>3600
300	40	4	>3600
300	40	5	>3600
200	60	1	403
200	60	2	499
200	60	3	435
200	60	4	413
200	60	5	521
220	60	1	782
220	60	2	734
220	60	3	803
220	60	4	719
220	60	5	708
240	60	1	2639
240	60	2	2703
240	60	3	2647
240	60	4	2386
240	60	5	2226
260	60	1	>3600
260	60	2	>3600
260	60	3	>3600
260	60	4	>3600
260	60	5	>3600
280	60	1	>3600
280	60	2	>3600
280	60	3	>3600
280	60	4	>3600
280	60	5	>3600
300	60	1	>3600
300	60	2	>3600
300	60	3	>3600
300	60	4	>3600
300	60	5	>3600

## Sheet: Toxicity
Daphnia magna Straus
			Nr. of mobile organism
Temperature, oC	Residence time, min	Nr. of repetition	1st day	2nd day
Control	Control	1	4	4
Control	Control	2	5	4
Control	Control	3	5	5
Control	Control	4	5	5
Control	Control	5	5	5
Control	Control	6	5	4
Control	Control	7	5	5
Control	Control	8	4	4
Control	Control	9	5	5
Control	Control	10	5	5
Control	Control	11	5	5
Control	Control	12	5	5
Control	Control	13	5	5
Control	Control	14	4	4
Control	Control	15	5	5
Control	Control	16	5	5
Control	Control	17	5	4
Control	Control	18	5	5
Control	Control	19	5	5
Control	Control	20	5	5
Control	Control	21	5	5
Control	Control	22	5	5
Control	Control	23	5	5
Control	Control	24	5	5
Raw SS	Raw SS	1	0	0
Raw SS	Raw SS	2	0	0
Raw SS	Raw SS	3	0	0
Raw SS	Raw SS	4	0	0
200	20	1	0	0
200	20	2	0	0
200	20	3	0	0
200	20	4	0	0
220	20	1	0	0
220	20	2	0	0
220	20	3	0	0
220	20	4	0	0
240	20	1	0	0
240	20	2	0	0
240	20	3	0	0
240	20	4	0	0
260	20	1	0	0
260	20	2	0	0
260	20	3	0	0
260	20	4	0	0
280	20	1	3	2
280	20	2	2	2
280	20	3	1	1
280	20	4	0	0
300	20	1	1	0
300	20	2	0	0
300	20	3	1	1
300	20	4	0	0
200	40	1	5	4
200	40	2	3	3
200	40	3	4	3
200	40	4	5	3
220	40	1	5	4
220	40	2	4	3
220	40	3	3	3
220	40	4	5	4
240	40	1	4	4
240	40	2	5	4
240	40	3	5	5
240	40	4	5	5
260	40	1	5	5
260	40	2	5	4
260	40	3	5	5
260	40	4	5	4
280	40	1	5	5
280	40	2	5	4
280	40	3	5	5
280	40	4	5	4
300	40	1	5	4
300	40	2	5	3
300	40	3	5	4
300	40	4	5	4
200	60	1	3	3
200	60	2	3	3
200	60	3	3	3
200	60	4	4	3
220	60	1	5	3
220	60	2	3	3
220	60	3	3	3
220	60	4	4	3
240	60	1	4	4
240	60	2	5	3
240	60	3	4	3
240	60	4	4	3
260	60	1	4	3
260	60	2	5	3
260	60	3	4	3
260	60	4	5	4
280	60	1	4	4
280	60	2	5	5
280	60	3	4	3
280	60	4	4	4
300	60	1	4	4
300	60	2	3	3
300	60	3	5	3
300	60	4	5	4

## Sheet: Water Extracts
Temperature, oC	Residence time, min	Nr. of repetition	TOC, mg·dm-3	Ntot, mg·dm-3	NNH4, mg·dm-3	NNO2, mg·dm-3	NNO3, mg·dm-3	SO4, mg·dm-3	Cl, mg·dm-3	Ptot (P-PO4), mg·dm-3	PO4-P, mg·dm-3	Ph	Cu, mg·dm-3	Mn, mg·dm-3	Cd, mg·dm-3	Pb, mg·dm-3	Zn, mg·dm-3	Cr, mg·dm-3	Ni, mg·dm-3
Raw SS	Raw SS	1	2760	710	387	0.6	4	910	250	146	80	7.097	-	0.0976	0.055	0.1991	0.2486	-	-
Raw SS	Raw SS	2	2942	660	191	0.5	10	750	190	139	87	7.086	-	0.1057	0.0556	0.2192	0.2748	-	-
Raw SS	Raw SS	3	2534	740	209	0.8	9	720	220	179	73	7.124	-	0.1065	0.052	0.1416	0.2788	-	-
Raw SS	Raw SS	4	2430	810	225	0.6	11	770	220	146	81	7.264	-	0.1109	0.0526	0.2176	0.3465	-	-
Raw SS	Raw SS	5	2690	780	289	0.7	8	880	230	156	91	7.279	-	0.1182	0.0659	0.2206	0.3976	-	-
200	20	1	1835	670	240	0.2	4	1040	302	59	31	7.596	-	0.0936	0.0566	0.1978	0.1342	-	-
200	20	2	1925	610	194	0.7	9	830	203	132	110	7.479	-	0.0963	0.0595	0.2281	0.1105	-	-
200	20	3	1959	550	203	0.5	5	1060	38	123	106	7.214	-	0.097	0.0647	0.2405	0.1081	-	-
200	20	4	1951	610	201	0.8	7	990	190	115	83	7.41	-	0.1054	0.0656	0.2732	0.1451	-	-
200	20	5	1985	630	220	0.7	9	960	264	127	92	7.397	0.0071	0.0884	0.0567	0.2453	0.1368	-	-
220	20	1	1590	810	286	0.2	6	840	250	91	55	7.249	0.0926	0.0926	0.0651	0.3335	0.1403	-	-
220	20	2	1415	530	193	0.8	11	640	190	128	137	7.456	0.0402	0.1003	0.0635	0.3192	0.1059	-	-
220	20	3	1446	480	219	0.4	9	770	217	119	90	7.319	-	0.0877	0.0603	0.2842	0.0796	-	-
220	20	4	1690	560	224	0.9	10	570	216	103	53	7.213	-	0.0884	0.0569	0.2341	0.0946	-	-
220	20	5	1790	680	264	0.7	13	680	234	107	68	7.349	-	0.0967	0.061	0.3211	0.0802	-	-
240	20	1	1958	730	209	0.7	6	890	140	114	47	7.349	-	0.1001	0.0545	0.2471	0.0529	-	-
240	20	2	1781	530	264	0.7	14	990	208	80	59	7.014	-	0.0992	0.0492	0.2024	0.0516	-	-
240	20	3	1736	350	143	0.6	9	740	206	107	64	7.137	-	0.0891	0.0486	0.1285	0.041	-	-
240	20	4	1677	470	149	0.9	11	670	228	94	44	7.251	-	0.1059	0.0622	0.1943	0.0485	-	-
240	20	5	1876	560	121	0.7	13	720	237	86	47	7.187	-	0.106	0.0514	0.1393	0.0509	-	-
260	20	1	1969	680	110	0.4	3	1470	62	124	53	7.69	-	0.0752	0.0507	0.1594	0.0666	-	-
260	20	2	1950	460	127	0.9	5	1130	141	97	51	7.423	-	0.0699	0.0516	0.1735	0.056	-	-
260	20	3	1836	420	104	0.4	11	1530	149	83	55	7.391	-	0.0719	0.0497	0.1782	0.0649	-	-
260	20	4	1919	310	80	0.6	6	1390	141	93	48	7.472	-	0.1062	0.0502	0.1455	0.4287	-	-
260	20	5	1896	440	103	0.7	9	1290	127	81	47	7.397	-	0.1063	0.0664	0.2213	0.2167	-	-
280	20	1	2270	620	78	0.4	4	1730	59	135	48	7.356	-	0.2079	0.1311	0.4785	0.1058	-	-
280	20	2	2185	460	119	0.9	6	2090	139	113	51	7.291	-	0.1287	0.0646	0.2215	0.1624	-	-
280	20	3	2296	490	154	0.7	11	1740	136	97	57	7.134	-	0.2051	0.1371	0.4349	0.1597	-	-
280	20	4	1809	580	148	0.8	8	1830	118	106	58	7.293	-	0.1551	0.0741	0.2658	0.1051	-	-
280	20	5	1790	470	112	0.6	7	1760	97	102	61	7.179	-	0.3037	0.2096	0.5992	0.1816	-	-
300	20	1	2291	610	83	0.3	5	1570	80	142	61	7.161	-	0.1287	0.0879	0.284	0.0851	-	-
300	20	2	1550	520	94	0.5	8	1870	144	42	49	7.127	-	0.1343	0.0952	0.3654	0.0852	-	-
300	20	3	1737	380	86	0.9	9	1930	186	84	56	7.094	-	0.1016	0.0714	0.2641	0.0788	-	-
300	20	4	1791	420	99	0.4	4	1730	225	93	54	7.291	-	0.1263	0.1069	0.392	0.0964	-	-
300	20	5	1672	450	82	0.6	7	1690	178	79	46	7.045	-	0.1102	0.0791	0.2911	0.1258	-	-
200	40	1	1930	470	160	0.3	4	2470	150	80	55	7.037	-	0.1372	0.0716	0.251	0.0831	-	-
200	40	2	2151	420	181	0.6	9	1670	149	86	58	7.146	-	0.1534	0.0897	0.2654	0.0749	-	-
200	40	3	1894	330	143	0.5	5	1830	124	76	54	6.989	-	0.1396	0.0747	0.2289	0.0777	-	-
200	40	4	2086	460	191	0.7	6	1620	141	93	63	7.064	-	0.1575	0.0919	0.26	0.0779	-	-
200	40	5	2167	430	175	0.8	7	1860	137	97	64	7.072	-	0.1469	0.0951	0.3129	0.1018	-	-
220	40	1	2014	420	94	0.3	4	1480	173	70	60	7.0214	-	0.1398	0.0856	0.3431	0.1009	-	-
220	40	2	2645	320	154	0.4	6	1210	190	92	67	7.249	-	0.2354	0.1677	0.3938	0.1369	-	-
220	40	3	2254	360	182	0.7	7	1440	191	63	59	7.017	-	0.1609	0.0966	0.2476	0.0867	-	-
220	40	4	2171	380	149	0.6	9	1510	183	88	52	7.149	-	0.1475	0.1013	0.3419	0.1688	-	-
220	40	5	2269	270	142	0.9	8	1390	167	69	64	7.137	-	0.1788	0.1333	0.5077	0.1522	-	-
240	40	1	2469	190	79	0.2	8	1530	113	63	50	7.009	-	0.1334	0.0699	0.2179	0.1239	-	-
240	40	2	2200	430	94	0.5	7	1260	157	79	61	6.982	-	0.1444	0.0697	0.5886	0.076	-	-
240	40	3	1914	400	96	0.4	6	1310	132	67	57	6.913	-	0.153	0.102	0.3068	0.0743	-	-
240	40	4	2171	380	101	0.6	9	1340	149	81	53	7.219	-	0.149	0.096	0.4965	0.1084	-	-
240	40	5	1904	360	89	0.7	11	1410	152	69	49	7.297	-	0.1588	0.1298	0.8473	0.1306	-	-
260	40	1	2320	440	75	0.3	7	1480	124	71	64	6.902	-	0.1878	0.1981	1.1279	0.2499	-	-
260	40	2	2065	350	60	0.4	8	1230	153	123	67	7.016	-	0.152	0.1665	1.0199	0.1427	-	-
260	40	3	2050	430	59	0.5	9	1110	160	109	65	7.149	0.032	0.1131	0.1105	1.0343	0.2236	-	-
260	40	4	2053	410	63	0.6	5	1450	159	86	59	7.097	-	0.1286	0.133	0.8738	0.3005	-	-
260	40	5	2029	390	65	0.9	10	1390	163	68	51	7.07	-	0.1082	0.0973	0.426	0.1177	-	-
280	40	1	1426	70	21	0.1	6	1010	31	55	49	6.862	-	0.2478	0.1065	0.5055	0.1102	-	-
280	40	2	667.7	140	32	0.3	5	900	59	43	31	6.937	-	0.2263	0.0901	0.4732	0.0968	-	-
280	40	3	1354	250	65	0.5	9	870	63	38	32	7.097	-	0.2367	0.0892	0.3817	0.1171	-	-
280	40	4	714.8	190	48	0.04	4	990	52	44	29	7.264	-	0.2389	0.0948	0.383	0.096	-	-
280	40	5	1219	210	38	0.4	7	940	47	39	27	7.137	-	0.2325	0.1019	0.4591	0.0993	-	-
300	40	1	1368	60	20	0.1	4	1080	22	48	36	6.879	-	0.0974	0.0835	0.3696	0.0714	-	-
300	40	2	1994	240	36	0.3	5	810	42	67	50	7.032	-	0.1042	0.0836	0.3644	0.309	-	-
300	40	3	1270	230	36	0.2	3	1120	39	51	38	6.931	-	0.1751	0.1426	0.6101	0.0881	-	-
300	40	4	1871	210	34	0.2	6	930	38	56	42	7.113	-	0.118	0.0804	0.3245	0.2178	-	-
300	40	5	1672	190	32	0.4	7	910	31	46	32	7.017	-	0.2613	0.2158	0.9912	0.1136	-	-
200	60	1	2600	610	145	0.9	15	1430	129	46	38	7.145	-	0.2567	0.1983	0.7048	0.2852	-	-
200	60	2	2810	540	102	1	12	1180	139	44	35	7.008	0.0223	0.1399	0.1096	0.4758	0.1197	-	-
200	60	3	1871	580	82	1.3	12	960	111	49	55	7.139	-	0.1209	0.0968	0.4201	0.0915	-	-
200	60	4	2007	540	105	0.8	9	830	173	56	44	7.261	-	0.12	0.0849	0.353	0.0849	-	-
200	60	5	2324	590	112	0.9	14	1120	159	52	47	7.089	-	0.1422	0.1185	0.4774	0.0965	-	-
220	60	1	2355	410	62	0.4	9	1350	91	76	68	7.178	-	0.1028	0.0677	0.2613	0.0598	-	-
220	60	2	2579	390	74	0.5	8	1350	85	69	55	7.056	-	0.1154	0.0971	0.3679	0.0715	-	-
220	60	3	2477	500	82	0.8	10	1240	190	53	24	7.013	-	0.1341	0.1096	0.4821	0.0744	-	-
220	60	4	2187	380	96	0.6	7	1190	170	49	22	7.139	-	0.1061	0.0807	0.3092	0.0692	-	-
220	60	5	2279	430	68	0.7	13	1310	160	72	36	7.193	-	0.1594	0.1197	0.3583	0.0765	-	-
240	60	1	1759	290	42	0.8	9	1430	135	67	35	6.937	-	0.1205	0.0658	0.2228	0.0532	-	-
240	60	2	1909	330	46	1.1	11	980	114	61	34	7.032	-	0.1839	0.1332	0.4457	0.058	-	-
240	60	3	1685	350	49	0.9	13	1130	170	26	13	7.098	-	0.1064	0.0586	0.278	0.0408	-	-
240	60	4	1528	350	46	1.2	8	1240	170	31	13	7.138	-	0.0992	0.0634	0.2251	0.1617	-	-
240	60	5	1690	360	51	0.8	12	1310	146	46	28	7.093	-	0.1106	0.0649	0.2675	0.0662	-	-
260	60	1	1837	270	47	0.8	12	1280	101	66	33	7.003	-	0.1138	0.0676	0.2908	0.0491	-	-
260	60	2	1947	310	48	0.6	8	1350	79	58	35	7.149	-	0.0952	0.0557	0.2206	0.048	-	-
260	60	3	1513	310	49	1.1	11	1280	220	32	14	7.113	0.014	0.0955	0.0556	0.1885	0.0615	-	-
260	60	4	1331	280	53	0.9	6	1160	240	29	14	7.089	-	0.1177	0.0723	0.317	0.0852	-	-
260	60	5	1458	260	42	0.7	13	1210	180	38	19	7.206	0.0144	0.1134	0.072	0.4011	0.0922	-	-
280	60	1	1841	100	52	0.7	11	850	104	53	28	6.789	-	0.1495	0.1085	0.4533	0.0589	-	-
280	60	2	1959	90	48	1.1	14	770	133	96	26	7.009	-	0.1453	0.1074	0.3464	0.0522	-	-
280	60	3	833.7	180	43	1.2	9	920	200	46	13	7.019	-	0.1519	0.1059	0.397	0.0752	-	-
280	60	4	924.7	190	58	0.9	12	890	230	25	13	6.879	-	0.1432	0.103	0.6149	0.174	-	-
280	60	5	1136	140	49	1	10	1010	193	38	21	6.891	-	0.109	0.0718	0.2996	0.0418	-	-
300	60	1	1581	100	70	0.4	10	840	131	52	31	7.084	-	0.1537	0.0908	0.4896	0.1372	-	-
300	60	2	1482	110	76	0.6	7	920	126	49	30	6.981	-	0.22	0.1547	0.7072	0.1505	-	-
300	60	3	1230	270	68	0.7	9	990	290	36	15	7.084	-	0.1544	0.0998	0.616	0.2476	-	-
300	60	4	1212	290	57	0.6	12	1130	270	30	14	6.956	-	0.1189	0.0685	0.2591	0.0578	-	-
300	60	5	1383	260	93	0.4	10	940	187	44	18	6.879	-	0.1769	0.1084	0.3451	0.0646	-	-
